# Supplementary material for: Caring for pregnant refugee women in a turbulent policy landscape: perspectives of health care professionals in Calgary, Alberta
Source: Int J Equity Health. 2018 Jun 26;17:91. doi: 10.1186/s12939-018-0801-5 (PMC6019511; doi:10.1186/s12939-018-0801-5)
Supplement: Supplementary file 1 — Coding Framework. (XLSX 16 kb) [file 12939_2018_801_MOESM1_ESM.xlsx]

## Sheet: Sheet1
Supplemental File 1: Coding Framework
First Level Themes	Second Level Themes	Third Level Themes	Examples
	language barriers	informal translation	-not sure if information is being translated correctly
			-patient confidentiality concerns
		patient understanding	-patient comprehension/ ability to follow instructions
			-being illiterate in their own language
	family responsibilities		need child care assistance getting kids to school
			having many kids coming to appointments
	transportation		-getting to and from appointments
			-navigating bus routes
	cultural barriers	medical differences traditional gender roles	-not used to such rigorous prenatal care
		female care providers only	-no induction of labour or epidurals
		other	-male not leaving females side
			-mom needs to be the one to provide consent
			-female OB cannot be guaranteed
	navigating the HCS		-health care system different from home
			-difficult system to understand
			-attending appointments at multiple different locations/ disjointed system
1) General Barriers	resources		-lack of resources available in Calgary
			-available resources don't have language support, so fall through
	migration experience on health	general medical history	-prevalent health issues differ per refugee camp
			-no medical records
			-dealing with trauma and mental health issues
			-considering where the patient has previously been -more complex cases
			-coming later in pregnancy makes care providers more nervous- rushing to “catch up” prenatal care
	Experiences of Different Refugees	comparison of GARs/ PSRs/ Claimants	-GARs are socially isolated, but have more government support
			-PSRs are coming to Calgary because they have a connection
			-Claimants are the most difficult group to work with because of varying refugee status and low supports
			-level of support varies for all groups
		refugees are not homogenous	-some refugees are more vulnerable than others
			-must consider where the refugee is coming from and for how long they have been a refugee
			-differing levels of education, employment ability, etc.
			-sometimes wants and needs aren't all that different from the Canadian-born population
3) Additional Barriers due to of the 2012-2016 IFHP cuts	complicated system	confusion and difficulty navigating	-constantly changing
			-complicated to understand and navigate/ many people confused
		negative effect on HCPs and frustration	-not understanding how decisions were made
			-increased work load outside of patient care
			-providers overwhelmed and frustrated
	patients left without adequate coverage		-different funding for the different groups
			-lots of red tape/ bureaucracy/ administrative work
			-different groups did not have prenatal coverage
	Increased workload		-increased workload of clinic- lots of pregnant women
			-reactionary approach- not knowing when waves were coming into Calgary
4) Challenges of Syrian Refugee Influx	medical concerns		-coming very late in pregnancy and complex pregnancies
			-distinct health issues unique to different camps
			-chronic health concerns
			-more traumas and PTSD/ mental health issues
	communication strategies	language line	-easy to access
			-allows patients to communicate with providers
		checking in constantly	-following up to make sure patients attended all appointments
			-serving as the broker between patients and outside resources/ specialists
			-providing reminders
			-checking in to see if recommended resources were useful
			-remembering what was discussed in the last meeting with patient
		teaching	-explaining everything simply and clearly
			-getting patients to repeat back to you
			-not assuming patients know
			-trying to keep everything similar
			-utilizing pictures, maps, highlighters, etc.
2) General Strategies/Enablers	coordination of care		-organizing care within and outside of Mosaic
	team-based care		-variety of professional expertise
			-long term care/ follow up
	establishing a rapport	connecting with patients	-demonstrating patience and trustworthiness
			-making sure to deliver on what was promised
		patient centered care	-tailoring care for the individual needs of the patient, focusing on the medical, social and psychological wellbeing of patients
			-discussing social support systems of the patient
	maintaining North American standards of care	enforcing certain aspects of care	-being persistent in getting patient to understand why something must be done
			-expressing the urgent nature of certain procedures in acute settings
		maintaining quality of care for all	-provide care regardless of ability to pay
			-doctor's not charging for their service
	advocacy and dedication		-traits such as compassion, respect , care, reliable -positive aspects of working with refugees
			-dedicated to working with refugees
			-believes in the need for advocacy/ social justice/ raising awareness
	donations		-creating a donation fund
			-building community partnerships
	paying out of pocket		-physicians not charging patients for services
			-clinic paying for necessary medical procedures
3) Strategies of the Mosaic Refugee Clinic to cope with the cuts	working the system		-spending extra time to figure everything out
			-pushing boundaries and “working the system”
	effects of the re-instatment of IFHP funding in April 2016		-made life a lot easier
			-simpler to understand
			-providers don't have to worry as much
			-still facing some issues/ not everything has been equally reinstated
4) Strategies and enablers to deal with cuts	socio economic advantages		-Aleppo and Damascus similar to Calgary at one point, so easier settlement process
			-many Syrians with higher education, worked higher income jobs used to receiving prenatal care
			-specific expectations of the Canadian HCS
			-special funding available from the Canadian government in general, a lower risk group of refugees
	creative strategies		-figuring out ways to accommodate the increased capacity
			-Travelodge walk-in clinic
5) Challenges faced by those outside Mosaic	general challenges with the HCS and government agencies		-changes are not consistently implemented
			-lack of understanding/ knowledge by health care professionals outside of Mosaic
			-government policy or protocol contradictory/ doesn't make sense/ not explained
			-takes a lot of work to find the information you require
